# Supplementary material for: A new species of genus Rhynchina Guenée, 1854 from Mt Taibai, China (Lepidoptera, Erebidae, Hypeninae)
Source: Zookeys. 2018 Dec 31;(811):1–8. doi: 10.3897/zookeys.811.27386 (PMC6323109; doi:10.3897/zookeys.811.27386)
Supplement: XML Treatment for Rhynchina taibaishana [file zookeys.811.27386-treatment1.xml]

<!DOCTYPE tp:taxon-treatment
  PUBLIC "-//TaxonX//DTD Taxonomic Treatment Publishing DTD v0 20100105//EN" "tax-treatment-NSO.dtd">
<tp:taxon-treatment xmlns:tp="http://www.plazi.org/taxpub"><tp:treatment-meta><kwd-group><label>Taxon classification</label><kwd><named-content xmlns:xlink="http://www.w3.org/1999/xlink" content-type="kingdom">Animalia</named-content></kwd><kwd><named-content xmlns:xlink="http://www.w3.org/1999/xlink" content-type="order">Lepidoptera</named-content></kwd><kwd><named-content xmlns:xlink="http://www.w3.org/1999/xlink" content-type="family">Noctuidae</named-content></kwd></kwd-group><mixed-citation publication-type="journal"><person-group><name><surname>Zheng</surname><given-names>Hong</given-names></name><name><surname>Han</surname><given-names>Hui-Lin</given-names></name></person-group><article-title>A new species of genus <italic><tp:taxon-name><tp:taxon-name-part taxon-name-part-type="genus" reg="Rhynchina">Rhynchina</tp:taxon-name-part></tp:taxon-name></italic> Guenée, 1854 from Mt Taibai, China (<tp:taxon-name><tp:taxon-name-part taxon-name-part-type="order">Lepidoptera</tp:taxon-name-part></tp:taxon-name>, <tp:taxon-name><tp:taxon-name-part taxon-name-part-type="family">Erebidae</tp:taxon-name-part></tp:taxon-name>, <tp:taxon-name><tp:taxon-name-part taxon-name-part-type="subfamily">Hypeninae</tp:taxon-name-part></tp:taxon-name>)</article-title><source>Zookeys</source><day>31</day><month>12</month><year>2018</year><volume>2018</volume><issue>811</issue><fpage>1</fpage><lpage>8</lpage><pub-id pub-id-type="doi">10.3897/zookeys.811.27386</pub-id></mixed-citation></tp:treatment-meta><tp:nomenclature><tp:taxon-name>
              <tp:taxon-name-part taxon-name-part-type="genus" reg="Rhynchina">Rhynchina</tp:taxon-name-part>
              <tp:taxon-name-part taxon-name-part-type="species" reg="taibaishana">taibaishana</tp:taxon-name-part>
              <object-id xmlns:xlink="http://www.w3.org/1999/xlink" content-type="zoobank" xlink:type="simple">http://zoobank.org/A742B8FD-9FE7-492E-83B5-8896DF89298A</object-id>
            </tp:taxon-name><tp:taxon-authority>Han</tp:taxon-authority><tp:taxon-status xmlns:xlink="http://www.w3.org/1999/xlink" xlink:type="simple">sp. n.</tp:taxon-status><xref ref-type="fig" rid="F1">Figures 1–3</xref><xref ref-type="fig" rid="F2">, 7</xref><xref ref-type="fig" rid="F3">, 11</xref><xref ref-type="fig" rid="F4">, 14</xref><xref ref-type="fig" rid="F4">, 15</xref></tp:nomenclature><tp:treatment-sec sec-type="Holotype" id="SECID0EHJAC"><title>Holotype.</title><p>♂, China, Shaanxi Province, Mt Taibai, Haoping, 2–10.V.2010, leg. TY. Shao, XW. Liu [<abbrev xmlns:xlink="http://www.w3.org/1999/xlink" xlink:title="School of Forestry, Northeast Forestry University, Harbin, China" id="ABBRID0ENJAC" xlink:type="simple">NEFU</abbrev>], genit. prep. hhl-2125-1.</p></tp:treatment-sec><tp:treatment-sec sec-type="Paratypes" id="SECID0ERJAC"><title>Paratypes.</title><p>1♂, 1♀, same data as holotype [<abbrev xmlns:xlink="http://www.w3.org/1999/xlink" xlink:title="School of Forestry, Northeast Forestry University, Harbin, China" id="ABBRID0EXJAC" xlink:type="simple">NEFU</abbrev>], genit. prep. hhl-2124-1 (♂), hhl-3817-2 (♀).</p></tp:treatment-sec><tp:treatment-sec sec-type="diagnosis" id="SECID0E2JAC"><title>Diagnosis.</title><p>The adult of the new species is similar to <italic><tp:taxon-name><tp:taxon-name-part taxon-name-part-type="genus" reg="Rhynchina">R.</tp:taxon-name-part><tp:taxon-name-part taxon-name-part-type="species" reg="deqinensis">deqinensis</tp:taxon-name-part></tp:taxon-name></italic> Han, 2008 (Fig. <xref ref-type="fig" rid="F1">4</xref>) and <italic><tp:taxon-name><tp:taxon-name-part taxon-name-part-type="genus" reg="Rhynchina">R.</tp:taxon-name-part><tp:taxon-name-part taxon-name-part-type="species" reg="helga">helga</tp:taxon-name-part></tp:taxon-name></italic> Gaal, 1998 (Fig. <xref ref-type="fig" rid="F1">5</xref>), but the forewing apex of <italic><tp:taxon-name><tp:taxon-name-part taxon-name-part-type="genus" reg="Rhynchina">R.</tp:taxon-name-part><tp:taxon-name-part taxon-name-part-type="species" reg="taibaishana">taibaishana</tp:taxon-name-part></tp:taxon-name></italic> is sharper than that in <italic><tp:taxon-name><tp:taxon-name-part taxon-name-part-type="genus" reg="Rhynchina">R.</tp:taxon-name-part><tp:taxon-name-part taxon-name-part-type="species" reg="deqinensis">deqinensis</tp:taxon-name-part></tp:taxon-name></italic> and <italic><tp:taxon-name><tp:taxon-name-part taxon-name-part-type="genus" reg="Rhynchina">R.</tp:taxon-name-part><tp:taxon-name-part taxon-name-part-type="species" reg="helga">helga</tp:taxon-name-part></tp:taxon-name></italic>. The postmedial line of <italic><tp:taxon-name><tp:taxon-name-part taxon-name-part-type="genus" reg="Rhynchina">R.</tp:taxon-name-part><tp:taxon-name-part taxon-name-part-type="species" reg="taibaishana">taibaishana</tp:taxon-name-part></tp:taxon-name></italic> undulates more obviously, and bends strongly at CuA<sub>2</sub>, but that of <italic><tp:taxon-name><tp:taxon-name-part taxon-name-part-type="genus" reg="Rhynchina">R.</tp:taxon-name-part><tp:taxon-name-part taxon-name-part-type="species" reg="deqinensis">deqinensis</tp:taxon-name-part></tp:taxon-name></italic> and <italic><tp:taxon-name><tp:taxon-name-part taxon-name-part-type="genus" reg="Rhynchina">R.</tp:taxon-name-part><tp:taxon-name-part taxon-name-part-type="species" reg="helga">helga</tp:taxon-name-part></tp:taxon-name></italic> is smooth. The terminal line is strongly serrated in <italic><tp:taxon-name><tp:taxon-name-part taxon-name-part-type="genus" reg="Rhynchina">R.</tp:taxon-name-part><tp:taxon-name-part taxon-name-part-type="species" reg="taibaishana">taibaishana</tp:taxon-name-part></tp:taxon-name></italic>, but in <italic><tp:taxon-name><tp:taxon-name-part taxon-name-part-type="genus" reg="Rhynchina">R.</tp:taxon-name-part><tp:taxon-name-part taxon-name-part-type="species" reg="deqinensis">deqinensis</tp:taxon-name-part></tp:taxon-name></italic> and <italic><tp:taxon-name><tp:taxon-name-part taxon-name-part-type="genus" reg="Rhynchina">R.</tp:taxon-name-part><tp:taxon-name-part taxon-name-part-type="species" reg="helga">helga</tp:taxon-name-part></tp:taxon-name></italic> it is rather smooth. The orbicular spot of <italic><tp:taxon-name><tp:taxon-name-part taxon-name-part-type="genus" reg="Rhynchina">R.</tp:taxon-name-part><tp:taxon-name-part taxon-name-part-type="species" reg="taibaishana">taibaishana</tp:taxon-name-part></tp:taxon-name></italic> is small, black and indistinct in some specimens, while in <italic><tp:taxon-name><tp:taxon-name-part taxon-name-part-type="genus" reg="Rhynchina">R.</tp:taxon-name-part><tp:taxon-name-part taxon-name-part-type="species" reg="deqinensis">deqinensis</tp:taxon-name-part></tp:taxon-name></italic> and <italic><tp:taxon-name><tp:taxon-name-part taxon-name-part-type="genus" reg="Rhynchina">R.</tp:taxon-name-part><tp:taxon-name-part taxon-name-part-type="species" reg="helga">helga</tp:taxon-name-part></tp:taxon-name></italic> it consists of fine black speckles. In the male genitalia, the costal process of <italic><tp:taxon-name><tp:taxon-name-part taxon-name-part-type="genus" reg="Rhynchina">R.</tp:taxon-name-part><tp:taxon-name-part taxon-name-part-type="species" reg="taibaishana">taibaishana</tp:taxon-name-part></tp:taxon-name></italic> (Fig. <xref ref-type="fig" rid="F2">7</xref>) is stout and extends over 1/3 the length of valva, but in <italic><tp:taxon-name><tp:taxon-name-part taxon-name-part-type="genus" reg="Rhynchina">R.</tp:taxon-name-part><tp:taxon-name-part taxon-name-part-type="species" reg="deqinensis">deqinensis</tp:taxon-name-part></tp:taxon-name></italic> (Fig. <xref ref-type="fig" rid="F2">8</xref>) and <italic><tp:taxon-name><tp:taxon-name-part taxon-name-part-type="genus" reg="Rhynchina">R.</tp:taxon-name-part><tp:taxon-name-part taxon-name-part-type="species" reg="helga">helga</tp:taxon-name-part></tp:taxon-name></italic> (Fig. <xref ref-type="fig" rid="F2">9</xref>) the costal pro<!--PageBreak-->cess is very short or small and indistinct. The claspers of <italic><tp:taxon-name><tp:taxon-name-part taxon-name-part-type="genus" reg="Rhynchina">R.</tp:taxon-name-part><tp:taxon-name-part taxon-name-part-type="species" reg="taibaishana">taibaishana</tp:taxon-name-part></tp:taxon-name></italic> are asymmetrical and finger-like, the left one twice as long as the right one, but in <italic><tp:taxon-name><tp:taxon-name-part taxon-name-part-type="genus" reg="Rhynchina">R.</tp:taxon-name-part><tp:taxon-name-part taxon-name-part-type="species" reg="deqinensis">deqinensis</tp:taxon-name-part></tp:taxon-name></italic> they are symmetrical, curved and finger-like, and in <italic><tp:taxon-name><tp:taxon-name-part taxon-name-part-type="genus" reg="Rhynchina">R.</tp:taxon-name-part><tp:taxon-name-part taxon-name-part-type="species" reg="helga">helga</tp:taxon-name-part></tp:taxon-name></italic>, also symmetrical but spine-like. The ampulla in <italic><tp:taxon-name><tp:taxon-name-part taxon-name-part-type="genus" reg="Rhynchina">R.</tp:taxon-name-part><tp:taxon-name-part taxon-name-part-type="species" reg="taibaishanna">taibaishanna</tp:taxon-name-part></tp:taxon-name></italic> is short and slightly curved, reaching to the costal margin in the right valva, while that of left valva is somewhat shorter; in <italic><tp:taxon-name><tp:taxon-name-part taxon-name-part-type="genus" reg="Rhynchina">R.</tp:taxon-name-part><tp:taxon-name-part taxon-name-part-type="species" reg="deqinensis">deqinensis</tp:taxon-name-part></tp:taxon-name></italic> and <italic><tp:taxon-name><tp:taxon-name-part taxon-name-part-type="genus" reg="Rhynchina">R.</tp:taxon-name-part><tp:taxon-name-part taxon-name-part-type="species" reg="helga">helga</tp:taxon-name-part></tp:taxon-name></italic>, the ampulla extends along the main axis of valva, while that of <italic><tp:taxon-name><tp:taxon-name-part taxon-name-part-type="genus" reg="Rhynchina">R.</tp:taxon-name-part><tp:taxon-name-part taxon-name-part-type="species" reg="helga">helga</tp:taxon-name-part></tp:taxon-name></italic> is sharp apically and slightly curved. The cornutus of <italic><tp:taxon-name><tp:taxon-name-part taxon-name-part-type="genus" reg="Rhynchina">R.</tp:taxon-name-part><tp:taxon-name-part taxon-name-part-type="species" reg="taibaishana">taibaishana</tp:taxon-name-part></tp:taxon-name></italic> is shorter than that of <italic><tp:taxon-name><tp:taxon-name-part taxon-name-part-type="genus" reg="Rhynchina">R.</tp:taxon-name-part><tp:taxon-name-part taxon-name-part-type="species" reg="helga">helga</tp:taxon-name-part></tp:taxon-name></italic>, and longer than in <italic><tp:taxon-name><tp:taxon-name-part taxon-name-part-type="genus" reg="Rhynchina">R.</tp:taxon-name-part><tp:taxon-name-part taxon-name-part-type="species" reg="deqinensis">deqinensis</tp:taxon-name-part></tp:taxon-name></italic>. In the female genitalia, the corpus bursae of <italic><tp:taxon-name><tp:taxon-name-part taxon-name-part-type="genus" reg="Rhynchina">R.</tp:taxon-name-part><tp:taxon-name-part taxon-name-part-type="species" reg="taibaishana">taibaishana</tp:taxon-name-part></tp:taxon-name></italic> (Fig. <xref ref-type="fig" rid="F3">11</xref>) is long, oval shaped, its posterior 3/4 sclerotized and bearing a strongly extended sclerotized signum, but the corpus bursae of <italic><tp:taxon-name><tp:taxon-name-part taxon-name-part-type="genus" reg="Rhynchina">R.</tp:taxon-name-part><tp:taxon-name-part taxon-name-part-type="species" reg="helga">helga</tp:taxon-name-part></tp:taxon-name></italic> (Fig. <xref ref-type="fig" rid="F3">12</xref>) is longer, slightly constricted and bent at the middle and membranous throughout and without a signum, but with large ridged appendix bursae, which is absent in <italic><tp:taxon-name><tp:taxon-name-part taxon-name-part-type="genus" reg="Rhynchina">R.</tp:taxon-name-part><tp:taxon-name-part taxon-name-part-type="species" reg="taibaishana">taibaishana</tp:taxon-name-part></tp:taxon-name></italic>.</p><fig id="F1" position="float" orientation="portrait"><label>Figures 1–6.</label><caption><p><italic><tp:taxon-name><tp:taxon-name-part taxon-name-part-type="genus" reg="Rhynchina">Rhynchina</tp:taxon-name-part></tp:taxon-name></italic> spp., adults <bold>1</bold><italic><tp:taxon-name><tp:taxon-name-part taxon-name-part-type="genus" reg="Rhynchina">R.</tp:taxon-name-part><tp:taxon-name-part taxon-name-part-type="species" reg="taibaishana">taibaishana</tp:taxon-name-part></tp:taxon-name></italic> sp. n., male, holotype <bold>2</bold> ditto, male, paratype <bold>3</bold> ditto, female, paratype <bold>4</bold><italic><tp:taxon-name><tp:taxon-name-part taxon-name-part-type="genus" reg="Rhynchina">R.</tp:taxon-name-part><tp:taxon-name-part taxon-name-part-type="species" reg="deqinensis">deqinensis</tp:taxon-name-part></tp:taxon-name></italic> Han, 2008, male, holotype <bold>5</bold><italic><tp:taxon-name><tp:taxon-name-part taxon-name-part-type="genus" reg="Rhynchina">R.</tp:taxon-name-part><tp:taxon-name-part taxon-name-part-type="species" reg="helga">helga</tp:taxon-name-part></tp:taxon-name></italic> Gaal, 1998 (after <xref ref-type="bibr" rid="B17">Mayerl and Lödl 1999</xref>) <bold>6</bold><italic><tp:taxon-name><tp:taxon-name-part taxon-name-part-type="genus" reg="Rhynchina">R.</tp:taxon-name-part><tp:taxon-name-part taxon-name-part-type="species" reg="mandarinalis">mandarinalis</tp:taxon-name-part></tp:taxon-name></italic> Leech, 1900 (after <xref ref-type="bibr" rid="B17">Mayerl and Lödl 1999</xref>).</p></caption><graphic xmlns:xlink="http://www.w3.org/1999/xlink" xlink:href="zookeys-811-001-g001.jpg" position="float" orientation="portrait" xlink:type="simple" id="oo_252229.jpg"/></fig><fig id="F2" position="float" orientation="portrait"><label>Figures 7–10.</label><caption><p><italic><tp:taxon-name><tp:taxon-name-part taxon-name-part-type="genus" reg="Rhynchina">Rhynchina</tp:taxon-name-part></tp:taxon-name></italic> spp., male genitalia <bold>7</bold><italic><tp:taxon-name><tp:taxon-name-part taxon-name-part-type="genus" reg="Rhynchina">R.</tp:taxon-name-part><tp:taxon-name-part taxon-name-part-type="species" reg="taibaishana">taibaishana</tp:taxon-name-part></tp:taxon-name></italic> sp. n., holotype <bold>8</bold><italic><tp:taxon-name><tp:taxon-name-part taxon-name-part-type="genus" reg="Rhynchina">R.</tp:taxon-name-part><tp:taxon-name-part taxon-name-part-type="species" reg="deqinensis">deqinensis</tp:taxon-name-part></tp:taxon-name></italic> Han, 2008, holotype <bold>9</bold><italic><tp:taxon-name><tp:taxon-name-part taxon-name-part-type="genus" reg="Rhynchina">R.</tp:taxon-name-part><tp:taxon-name-part taxon-name-part-type="species" reg="helga">helga</tp:taxon-name-part></tp:taxon-name></italic> Gaal, 1998 (after <xref ref-type="bibr" rid="B17">Mayerl and Lödl 1999</xref>) <bold>10</bold><italic><tp:taxon-name><tp:taxon-name-part taxon-name-part-type="genus" reg="Rhynchina">R.</tp:taxon-name-part><tp:taxon-name-part taxon-name-part-type="species" reg="mandarinalis">mandarinalis</tp:taxon-name-part></tp:taxon-name></italic> Leech, 1900 (after <xref ref-type="bibr" rid="B17">Mayerl and Lödl 1999</xref>). Scale bar: 1 mm.</p></caption><graphic xmlns:xlink="http://www.w3.org/1999/xlink" xlink:href="zookeys-811-001-g002.jpg" position="float" orientation="portrait" xlink:type="simple" id="oo_252230.jpg"/></fig><fig id="F3" position="float" orientation="portrait"><label>Figures 11–13.</label><caption><p><italic><tp:taxon-name><tp:taxon-name-part taxon-name-part-type="genus" reg="Rhynchina">Rhynchina</tp:taxon-name-part></tp:taxon-name></italic> spp., female genitalia <bold>11</bold><italic><tp:taxon-name><tp:taxon-name-part taxon-name-part-type="genus" reg="Rhynchina">R.</tp:taxon-name-part><tp:taxon-name-part taxon-name-part-type="species" reg="taibaishana">taibaishana</tp:taxon-name-part></tp:taxon-name></italic> sp. n., paratype <bold>12</bold><italic><tp:taxon-name><tp:taxon-name-part taxon-name-part-type="genus" reg="Rhynchina">R.</tp:taxon-name-part><tp:taxon-name-part taxon-name-part-type="species" reg="helga">helga</tp:taxon-name-part></tp:taxon-name></italic> Gaal, 1998 (after <xref ref-type="bibr" rid="B17">Mayerl and Lödl 1999</xref>) <bold>13</bold><italic><tp:taxon-name><tp:taxon-name-part taxon-name-part-type="genus" reg="Rhynchina">R.</tp:taxon-name-part><tp:taxon-name-part taxon-name-part-type="species" reg="mandarinalis">mandarinalis</tp:taxon-name-part></tp:taxon-name></italic> Leech, 1900 (after <xref ref-type="bibr" rid="B17">Mayerl and Lödl 1999</xref>). Scale bar: 1 mm.</p></caption><graphic xmlns:xlink="http://www.w3.org/1999/xlink" xlink:href="zookeys-811-001-g003.jpg" position="float" orientation="portrait" xlink:type="simple" id="oo_252231.jpg"/></fig><!--PageBreak--><p>Externally <italic><tp:taxon-name><tp:taxon-name-part taxon-name-part-type="genus" reg="Rhynchina">R.</tp:taxon-name-part><tp:taxon-name-part taxon-name-part-type="species" reg="taibaishana">taibaishana</tp:taxon-name-part></tp:taxon-name></italic> is also similar to <italic><tp:taxon-name><tp:taxon-name-part taxon-name-part-type="genus" reg="Rhynchina">R.</tp:taxon-name-part><tp:taxon-name-part taxon-name-part-type="species" reg="mandarinalis">mandarinalis</tp:taxon-name-part></tp:taxon-name></italic> Leech, 1900 (Fig. <xref ref-type="fig" rid="F1">6</xref>), but it differs by the continuous yellow-brown oblique band runing from the apex to the basal part of forewing. In <italic><tp:taxon-name><tp:taxon-name-part taxon-name-part-type="genus" reg="Rhynchina">R.</tp:taxon-name-part><tp:taxon-name-part taxon-name-part-type="species" reg="mandarinalis">mandarinalis</tp:taxon-name-part></tp:taxon-name></italic> the forewing shows apical and basal yellowish brown patches, which are connected by a thin, yellowish brown-bordered <!--PageBreak-->blackish line. In the male genitalia, the valva of <italic><tp:taxon-name><tp:taxon-name-part taxon-name-part-type="genus" reg="Rhynchina">R.</tp:taxon-name-part><tp:taxon-name-part taxon-name-part-type="species" reg="taibaishan">taibaishan</tp:taxon-name-part></tp:taxon-name></italic> shows parallel costal and ventral margin up to the cucullus, while the valva of <italic><tp:taxon-name><tp:taxon-name-part taxon-name-part-type="genus" reg="Rhynchina">R.</tp:taxon-name-part><tp:taxon-name-part taxon-name-part-type="species" reg="mandarinalis">mandarinalis</tp:taxon-name-part></tp:taxon-name></italic> (Fig. <xref ref-type="fig" rid="F2">10</xref>) is apically tapered. The costa of <italic><tp:taxon-name><tp:taxon-name-part taxon-name-part-type="genus" reg="Rhynchina">R.</tp:taxon-name-part><tp:taxon-name-part taxon-name-part-type="species" reg="taibaishan">taibaishan</tp:taxon-name-part></tp:taxon-name></italic> is strongly developed, while in <italic><tp:taxon-name><tp:taxon-name-part taxon-name-part-type="genus" reg="Rhynchina">R.</tp:taxon-name-part><tp:taxon-name-part taxon-name-part-type="species" reg="mandarinalis">mandarinalis</tp:taxon-name-part></tp:taxon-name></italic> it is not expressed. These two species are especially different in the female genitalia (Figs <xref ref-type="fig" rid="F3">11</xref>, <xref ref-type="fig" rid="F3">13</xref>), particurlarly in the shape of corpus bursae, which is long-ovoid and sclerotized in the posterior 3/4 in <italic><tp:taxon-name><tp:taxon-name-part taxon-name-part-type="genus" reg="Rhynchina">R.</tp:taxon-name-part><tp:taxon-name-part taxon-name-part-type="species" reg="taibaishana">taibaishana</tp:taxon-name-part></tp:taxon-name></italic>, but broader and pear-shaped, membranous, and bearing small surface granulation in <italic><tp:taxon-name><tp:taxon-name-part taxon-name-part-type="genus" reg="Rhynchina">R.</tp:taxon-name-part><tp:taxon-name-part taxon-name-part-type="species" reg="mandarinalis">mandarinalis</tp:taxon-name-part></tp:taxon-name></italic> (Fig. <xref ref-type="fig" rid="F3">13</xref>). Both species have a strongly sclerotized, outwardly extended finger-like signum on posterior part.</p><!--PageBreak--></tp:treatment-sec><tp:treatment-sec sec-type="description" id="SECID0EQQAE"><title>Description.</title><p>Adult (Figs <xref ref-type="fig" rid="F1">1–3</xref>). Wingspan 26–29 mm. Head, thorax and abdomen pale yellowish brown with grey scales. Male antenna ciliate. Labial palpi long, upcurved. Forewing yellowish brown, with dark brown and some black suffusion; basal line dark brown, short, arched, feebly distinct; antemedial line black, strongly waved at veins 1A+2A, and distinct only at costal and inner margins; postmedial line double, black, its outer border indistinct at anterior 1/2 and distinct at posterior 1/2 inner border well distinct on costal area, then greatly outwardly produced beyond discal cell, albeit fading in correspondence to pale oblique band bisecting apical area, then slightly undulated and internally oblique to inner margin; subterminal line yellow, a jagged wave, distinct from M<sub>1</sub> to inner margin, with sharp angle between CuA<sub>2</sub> and 1A+2A; pale yellowish brown oblique band crosses wing from apex to base; orbicular spot small, dark brown, indistinct; reniform spot dark brown, obscure; tornus extended out with tuft of grayish brown scales; interspaces M<sub>1</sub>-M<sub>2</sub>, M<sub>2</sub>-M<sub>3</sub> and M<sub>3</sub>-CuA<sub>1</sub> crossed with a black streak each; costal, adterminal and tornal fields blackish grey; terminal line black; fringe chequered yellowish brown and smoky black, with paler basal dots between the veins. Hindwing light yellowish brown, irrorated with dark brown scales; terminal line thin, black; fringe yellow and black.</p></tp:treatment-sec><tp:treatment-sec sec-type="Male genitalia" id="SECID0EKRAE"><title>Male genitalia.</title><p>(Fig. <xref ref-type="fig" rid="F2">7</xref>) Tegumen broad, oblong, 4/5 as long as vinculum. Vinculum V-shaped. Valva narrow, bar-like, elongated; costal process flat, stout, sclerotized and blunt, swollen medially, not reaching middle part of valva; sacculus rather swollen, sclerotized; clasper and ampulla fused, heavily sclerotized, asymmetrical; ampulla short and slightly curved, reaching costal margin on right valva, slightly shorter on left valva; left clasper twice as long as right one, narrow, finely pointed, right one stubby. Uncus long and narrow, bent subbasally, sickle shaped, apical part hooked. Juxta inverted funnel-shaped, sclerotized. Aedeagus long, cylindrical, straight, tapered apically, carina broad, sclerotized; vesica membranous, with broad irregular-shaped basal part, small sack-shaped basal diverticulum, and very long, cylindrical medial diverticulum, armed with long thin apical cornutus connected basally to the vesical membrane for half of its length.</p></tp:treatment-sec><tp:treatment-sec sec-type="Female genitalia" id="SECID0EURAE"><title>Female genitalia.</title><p>(Fig. <xref ref-type="fig" rid="F3">11</xref>) Ostium bursae wider than ductus bursae; antrum cylindrical, sclerotized, slightly curved, and constricted proximally, its dorsal part with a liguliform process, about 1/2 as long as remainder of antrum; ductus bursae very short, about 1/2 length of antrum, sclerotized, joined to this by narrow membranous tract; corpus bursae elongated, ovoid, sclerotized posteriorly for 3/4 of its length, bearing in caudal part strong sclerotized, outwardly extended thumb-like signum, with broad horn-shaped base. Apophyses anteriores very short, broad basally; apophyses posteriors relatively long, about 5 times longer than anteriores; papillae anales elongate, broad.</p></tp:treatment-sec><tp:treatment-sec sec-type="distribution" id="SECID0E5RAE"><title>Distribution.</title><p>(Fig. <xref ref-type="fig" rid="F4">14</xref>) China (Shaanxi Province: Mt Taibai).</p><fig id="F4" position="float" orientation="portrait"><label>Figures 14, 15.</label><caption><p><bold>14</bold> Collection site of <italic><tp:taxon-name><tp:taxon-name-part taxon-name-part-type="genus" reg="Rhynchina">R.</tp:taxon-name-part><tp:taxon-name-part taxon-name-part-type="species" reg="taibaishana">taibaishana</tp:taxon-name-part></tp:taxon-name></italic> sp. n., Haoping protection station <bold>15</bold> Collection site composed of mainly broad-leaved forest and mixed shrubs.</p></caption><graphic xmlns:xlink="http://www.w3.org/1999/xlink" xlink:href="zookeys-811-001-g004.jpg" position="float" orientation="portrait" xlink:type="simple" id="oo_252232.jpg"/></fig></tp:treatment-sec><tp:treatment-sec sec-type="etymology" id="SECID0EETAE"><title>Etymology.</title><p>The species name “<italic><tp:taxon-name><tp:taxon-name-part taxon-name-part-type="genus" reg="Rhynchina"/><tp:taxon-name-part taxon-name-part-type="species" reg="taibaishana">taibaishana</tp:taxon-name-part></tp:taxon-name></italic>” refers to the type locality, Mt Taibai.</p></tp:treatment-sec><tp:treatment-sec sec-type="Bionomics" id="SECID0EUTAE"><title>Bionomics.</title><p>(Fig. <xref ref-type="fig" rid="F4">15</xref>) The species was collected in a broad-leaved forest with shrubs. All individuals have been attracted at ultra violet light in May 2010.</p><!--PageBreak--></tp:treatment-sec><ref-list><ref id="B17"><mixed-citation xmlns:xlink="http://www.w3.org/1999/xlink" xlink:type="simple"><person-group><name name-style="western"><surname>Mayerl</surname><given-names>B</given-names></name><name name-style="western"><surname>Lödl</surname><given-names>M</given-names></name></person-group> (<year>1999</year>) <article-title>Revision der Gattung <italic><tp:taxon-name><tp:taxon-name-part taxon-name-part-type="genus">Rhynchina</tp:taxon-name-part></tp:taxon-name></italic> Guenée, 1854 (<tp:taxon-name><tp:taxon-name-part taxon-name-part-type="order">Lepidoptera</tp:taxon-name-part></tp:taxon-name>: <tp:taxon-name><tp:taxon-name-part taxon-name-part-type="family">Noctuidae</tp:taxon-name-part></tp:taxon-name>: <tp:taxon-name><tp:taxon-name-part taxon-name-part-type="subfamily">Hypeninae</tp:taxon-name-part></tp:taxon-name>).</article-title><source>Quadrifina</source><volume>2</volume>: <fpage>1</fpage>–<lpage>124</lpage>.</mixed-citation></ref></ref-list></tp:taxon-treatment>
